# Supplementary material for: Dynamics of Staphylococcus aureus Cas9 in DNA target Association and Dissociation
Source: EMBO Rep. 2020 Aug 13;21(10):e50184. doi: 10.15252/embr.202050184 (PMC7534634; doi:10.15252/embr.202050184)
Supplement: Supplementary file 3 — Table EV1 [file EMBR-21-e50184-s003.xlsx]

## Sheet: Legend
Table EV1. Sequences of DNA targets, RNAs, primers and adapters.
The matched sequences between DNA and RNA are in red, and the mismatched sequences are in light blue. The PAM sequences are highlighted in orange. The subscript “MM” represents mismatch. The dyes are indicated in green. Endonucleolytic cutting sites in the forward and reverse primers are underlined. “Up” and “Down” represent upstream and downstream DNA segments, respectively.

## Sheet: Sheet1
Sequences of fully and patially matched DNA targets
Figures/objects	Names	Sequences
Fig. 1-2, Fig. 4A-B & E, Fig. 5A-B & D-F, Fig EV1-4, Appendix S2	DNA binding site-1	5’–…GGCAACATCCTGGGGCACAAGCTGGAGT…-3’
		3’–…CCGTTGTAGGACCCCGTGTTCGACCTCA…-5’
Fig. 4A-B, Fig EV3A-B	DNA binding site-1 (5-22MM)	5’–… AATGGTGCTTCAAAATGTAAGCTGGAGT…-3’
		3’–… TTACCACGAAGTTTTACATTCGACCTCA…-5’
Fig. 4A-B, Fig EV3A-B	DNA binding site-1 (6-22MM)	5’–… AATGGTGCTTCAAAATGCAAGCTGGAGT…-3’
		3’–… TTACCACGAAGTTTTACGTTCGACCTCA…-5’
Fig. 4A-B, Fig EV3A-B	DNA binding site-1 (7-22MM)	5’–… AATGGTGCTTCAAAATACAAGCTGGAGT…-3’
		3’–… TTACCACGAAGTTTTATGTTCGACCTCA…-5’
Fig. 4A-B, Fig EV3A-B	DNA binding site-1 (11-22MM)	5’–… AATGGTGCTTCAGGGCACAAGCTGGAGT…-3’
		3’–… TTACCACGAAGTCCCGTGTTCGACCTCA…-5’
Fig. 4A-B, Fig EV3A-B	DNA binding site-1 (15-22MM)	5’–…AATGGTGCTCCTGGGGCACAAGCTGGAGT…-3’
		3’–…TTACCACGGGACCCCGTGTTCGACCTCA…-5’
Appendix S1	DNA binding site-2	5’–…TGCTGGAGTTCGTGACCGCCGCCGGGAT…-3’
		3’–…ACGACCTCAAGCACTGGCGGCGGCCCTA…-5’
Fig. 1E	Footprinting templets-1	5’– Cy5 – GACTTCAAGGAGGACGGCAACATCCTGGGGCACAAGCTGGAGTACAACTACAACAGCCACAACGTCTATATCATGGCCGACAA –3’
		3’– CTGAAGTTCCTCCTGCCGTTGTAGGACCCCGTGTTCGACCTCATGTTGATGTTGTCGGTGTTGCAGATATAGTACCGGCTGTT –5’
Fig. 1F	Footprinting templets-2	5’– GACTTCAAGGAGGACGGCAACATCCTGGGGCACAAGCTGGAGTACAACTACAACAGCCACAACGTCTATATCATGGCCGACAA –3’
		3’– CTGAAGTTCCTCCTGCCGTTGTAGGACCCCGTGTTCGACCTCATGTTGATGTTGTCGGTGTTGCAGATATAGTACCGGCTGTT – Cy5 –5’
Fig. 5C, Appendix S4	Lambda DNA binding site	5’–… CTGGCGCATAAAGATGAGACGCTGGAGT…-3’
		3’–… GACCGCGTATTTCTACTCTGCGACCTCA…-5’
Fig. 4C & D	DNA unwinding templets	5’– CGAAGGCTACGTCCAGG/i2-Amp/GCGCACCATCTTCTTCAAGGAATACGGCAACTACAAGACCCGCGCCGAGG -3’
		3’– GCTTCCGATGCAGGTCCTCGCGTGGTAGAAGAAGTTCCTTATGCCGTTGATGTTCTGGGCGCGGCTCC-5’
Sequences of guide RNAs
Figures/objects	Names	Sequences
Fig. 1-2, Fig. 4A-B & E, Fig. 5A-B & D-F, Fig EV1-4	sgRNA-1	5’-GGCAACAUCCUGGGGCACAAGCGUUUUAGUACUCUGUAAUGAAAAUUACAGAAUCUACUAAAACAAGGCAAAAUGCCGUGUUUAUCUCGUCAACUUGUUGGCGAGAUUUUUUU -3’
Appendix S1	sgRNA-2	5’-UGCUGGAGUUCGUGACCGCCGCGUUUUAGUACUCUGUAAUGAAAAUUACAGAAUCUACUAAAACAAGGCAAAAUGCCGUGUUUAUCUCGUCAACUUGUUGGCGAGAUUUUUUU -3’
Fig.3, Fig. 4C-E	sgRNA-3	5’-CAGGAGCGCACCAUCUUCUUCAGUUUUAGUACUCUGUAAUGAAAAUUACAGAAUCUACUAAAACAAGGCAAAAUGCCGUGUUUAUCUCGUCAACUUGUUGGCGAGAUUUUUUU -3’
Fig EV3C	sgRNA-3 (5-22MM)	5’-UGAAGAUAUGUUGCUCCUUUCAGUUUUAGUACUCUGUAAUGAAAAUUACAGAAUCUACUAAAACAAGGCAAAAUGCCGUGUUUAUCUCGUCAACUUGUUGGCGAGAUUUUUUU -3’
Fig EV3C	sgRNA-3 (7-22MM)	5’-UGAAGAUAUGUUGCUCUCUUCAGUUUUAGUACUCUGUAAUGAAAAUUACAGAAUCUACUAAAACAAGGCAAAAUGCCGUGUUUAUCUCGUCAACUUGUUGGCGAGAUUUUUUU -3’
Fig EV3C	sgRNA-3 (9-22MM)	5’-UGAAGAUAUGUUGCCUUCUUCAGUUUUAGUACUCUGUAAUGAAAAUUACAGAAUCUACUAAAACAAGGCAAAAUGCCGUGUUUAUCUCGUCAACUUGUUGGCGAGAUUUUUUU -3’
Fig EV3C	sgRNA-3 (11-22MM)	5’-UGAAGAUAUGUUAUCUUCUUCAGUUUUAGUACUCUGUAAUGAAAAUUACAGAAUCUACUAAAACAAGGCAAAAUGCCGUGUUUAUCUCGUCAACUUGUUGGCGAGAUUUUUUU -3’
Fig EV3C	sgRNA-3 (13-22MM)	5’-UGAAGAUAUGCCAUCUUCUUCAGUUUUAGUACUCUGUAAUGAAAAUUACAGAAUCUACUAAAACAAGGCAAAAUGCCGUGUUUAUCUCGUCAACUUGUUGGCGAGAUUUUUUU -3’
Fig. 4C-E	sgRNA-3 (15-22MM)	5’-UGAAGAUACACCAUCUUCUUCAGUUUUAGUACUCUGUAAUGAAAAUUACAGAAUCUACUAAAACAAGGCAAAAUGCCGUGUUUAUCUCGUCAACUUGUUGGCGAGAUUUUUUU -3’
Fig. 4C-E	sgRNA-3 (17-22MM)	5’-UGAAGACGCACCAUCUUCUUCAGUUUUAGUACUCUGUAAUGAAAAUUACAGAAUCUACUAAAACAAGGCAAAAUGCCGUGUUUAUCUCGUCAACUUGUUGGCGAGAUUUUUUU -3’
Fig. 4C-E	sgRNA-3 (19-22MM)	5’-UGAAAGCGCACCAUCUUCUUCAGUUUUAGUACUCUGUAAUGAAAAUUACAGAAUCUACUAAAACAAGGCAAAAUGCCGUGUUUAUCUCGUCAACUUGUUGGCGAGAUUUUUUU -3’
Fig. 4E	sgRNA-3 (21-22MM)	5’-UGGGAGCGCACCAUCUUCUUCAGUUUUAGUACUCUGUAAUGAAAAUUACAGAAUCUACUAAAACAAGGCAAAAUGCCGUGUUUAUCUCGUCAACUUGUUGGCGAGAUUUUUUU -3’
Fig. 5C, Appendix S4	crRNA	5’- Cy3 –CUGGCGCAUAAAGAUGAGACGCGUUUUAGUACUCUGUAAUUUUAGGUAUG -3’
Fig. 5C, Appendix S4	tracrRNA	5’-UAUACCUAAAAUUACAGAAUCUACUAAAACAAGGCAAAAUGCCGUGUUUAUCUCGUCAACUUGUUGGCGAGAUUUUUUU -3’
Sequences of primers, oligos and adapters for Y-DNA template
Object	Names	Sequences
Arm 1	Forward (Arm 1)	5’- ATTACCATACTGATGGAACGGGTTGGCATG -3’
	Reverse (Arm 1)	5’- Digoxigenin-CGAAATAGACAGATCGCTGAG -3’
Arm 2	Forward (Arm 2)	5’- ATTACCATTGACATGGAACGGGTTGGCATG -3’
	Reverse (Arm 2)	5’- triple Biotin-CGAAATAGACAGATCGCTGAG -3’
Partially matching trunk	Upper (5-22MM)	5’- /phos/-GACGGACATAATGGTGCTTCAAAATGTAAGCTGGAGTACAACTACAA -3’
	Lower (5-22MM)	5’- /phos/-GCTGTTGTAGTTGTACTCCAGCTTACATTTTGAAGCACCATGATGTCC -3’
	Upper (6-22MM)	5’- /phos/-GACGGACATAATGGTGCTTCAAAATGCAAGCTGGAGTACAACTACAA -3’
	Lower (6-22MM)	5’- /phos/-GACGGACATCATGGTGCTTCAAAATGCAAGCTGGAGTACAACTACAA -3’
	Upper (7-22MM)	5’- /phos/-GACGGACATAATGGTGCTTCAAAATACAAGCTGGAGTACAACTACAA -3’
	Lower (7-22MM)	5’- /phos/-GCTGTTGTAGTTGTACTCCAGCTTGTATTTTGAAGCACCATGATGTC -3’
	Upper (11-22MM)	5’-/phos/-GACGGACATAATGGTGCTTCAGGGCACAAGCTGGAGTACAACTACAA -3’
	Lower (11-22MM)	5’-/phos/-GCTGTTGTAGTTGTACTCCAGCTTGTGCCCTGAAGCACCATGATGTCC-3’
	Upper (15-22MM)	5’-/phos/-GACGGACATAATGGTGCCCTGGGGCACAAGCTGGAGTACAACTACAA -3’
	Lower (15-22MM)	5’- /phos/-GCTGTTGTAGTTGTACTCCAGCTTGTGCCCCAGGGCACCATGATGTCC -3’
Trunk for forward unzipping	Up-forward	5’- TTAACAGCTACTGGGATAGCGGTTTGACTCACG -3’
	Up-reverse	5’- ACTGGTCTCACGTCCTCCTTGAAGTCGATGCCCTTCA
	Down-forward	5’-ACTGGTCTCACAGCCACAACGTCTATATCATGGCCGA
	Down-reverse	5’- CCGCCTCAGGACTCTTCCTT -3’
Trunk for reverse unzipping	Up-forward	5’- GGTCATTAGTTCATAGCCCATATATGGAGTTCCG -3’
	Up-reverse	5’- ACTGGTCTCACGTCCTCCTTGAAGTCGATGCCCTTCA
	Down-forward	5’-ACTGGTCTCACAGCCACAACGTCTATATCATGGCCGA
	Down-reverse	5’- TAACCAGCTACTGCACTCAACCCTATCTCGGTCTATTCTT -3’
Adapters	Adapter 1	5'-CGTTACGTCATTCTATACACTGTACAGGTTACACTG-3'
	Adapter 2	5'-/phos/-GTAACCTGTACAGTGTATAGAATGACGTAACGCGCAATCATCGATATCTCGTAATCACGTGCAAGGCCTA-3'
	Adapter 3	5'-/phos/-CGATGCAGTACCGAGCTCATCCAATTCTACATGCCGC-3'
	Adapter 4	5'-/phos/-GCCTTGCACGTGATTACGAGATATCGATGATTGCGGCGGCATGTAGAATTGGATGAGCTCGGTACTGCATCGTGAC-3'
