# Supplementary material for: Dynamics of Staphylococcus aureus Cas9 in DNA target Association and Dissociation
Source: EMBO Rep. 2020 Aug 13;21(10):e50184. doi: 10.15252/embr.202050184 (PMC7534634; doi:10.15252/embr.202050184)
Supplement: Supplementary file 4 — Source Data for Figure EV4 [file EMBR-21-e50184-s006.xlsx]

## Sheet: FigureEV5A
forward unzipping		reverse unzipping
without Mg2+		without Mg2+		with Mg2+
position (bp)	force (pN)	position (bp)	force (pN)	position (bp)	force (pN)
18.8365	54.5869	-12.175	25.4313	-17.1245	39.5368
12.9046	44.8154	-7.76891	34.2875	-6.89561	41.3935
3.28623	65	-1.08034	36.5218	-17.5798	48.2833
11.6582	63.9036	-20.4781	27.0895	-24.3059	59.6358
11.3867	65	-10.7193	31.4406	-10.5828	53.3062
9.52951	46.0928	-12.1926	42.0095	-12.767	53.9628
4.59223	48.4983	-8.03611	34.9399	-10.1584	34.2785
4.82406	65	-11.4906	38.0081	-12.188	52.623
14.1418	44.8508	-11.9906	39.6507	-17.9509	65
11.5314	52.2868	-13.5281	37.4725	-15.8636	36.2086
8.72624	65	-10.7488	33.1558	-27.8987	65
5.7425	43.2366	-11.0005	32.9404	-12.3379	42.6861
4.00569	52.5358	-11.2003	34.4958	-14.9139	53.382
11.0008	46.2933	-13.8377	33.3494	-11.1149	36.7902
4.42009	50.1876	-7.14069	36.1962	-12.1608	44.6075
19.4152	51.3173	-13.0373	36.0282	-12.4747	65
14.3281	36.6944	-14.4998	38.8666	-12.0731	40.5695
5.19317	65	-9.00515	31.0762	-14.7637	65
4.89442	65	-7.25584	34.0476	-20.3325	39.6256
10.1179	65	-11.1443	36.8258	-14.0645	49.1523
7.44287	65	-11.8224	33.9545	-17.1474	65
5.3565	41.841	-11.6616	31.4424	-13.3604	50.6028
11.4788	65	-12.4813	36.7496	-9.66097	32.7326
6.72141	57.9461	-17.3695	35.6022
		-9.51733	37.0374
		-11.2499	32.3873
		-12.1488	35.3474
		-11.7854	37.3009
		-13.8879	33.7565
		-14.141	38.7101
		-10.8134	35.2337
		-14.2015	31.0455
		-15.1484	30.9085
		-12.499	33.2919
		-10.7119	34.88
		-16.1748	34.1966
		-11.3572	33.8988
