# Supplementary material for: Dynamics of Staphylococcus aureus Cas9 in DNA target Association and Dissociation
Source: EMBO Rep. 2020 Aug 13;21(10):e50184. doi: 10.15252/embr.202050184 (PMC7534634; doi:10.15252/embr.202050184)
Supplement: Supplementary file 6 — Source Data for Figure 1 [file EMBR-21-e50184-s004.xlsx]

## Sheet: Figure1D
22bp match
reverse unzipping				forward unzipping
first peak		second peak		position (bp)	force (pN)
position (bp)	force (pN)	position (bp)	force (pN)	8.42828	52.1742
-10.956	31.0256	7.48354	65	5.26934	47.3339
-16.1162	--	--		3.51788	65
-1.19502	31.9064	7.98875	41.2863	9.49628	65
-5.75666	33.8948	11.7722	60.8992	9.29482	65
-9.14655	32.5151	--		6.76451	56.3898
-8.77738	30.5624	5.81097	49.2611	14.2843	54.6514
-8.4171	32.6618	0.35652	50.0866	11.1308	56.8143
-10.5372	30.9413	-2.55241	66.8567	2.4291	50.8501
-13.8173	31.0531	16.9348	40.8005	8.30491	50.9624
-12.2232	32.0838	0.5266	46.4259	2.6556	45.9667
-10.794	33.9764	--		5.64145	43.0164
-20.5914	29.4863	3.55916	65	5.05927	65
-3.86386	--	16.8921	54.7346	7.82993	65
-14.4879	34.2556	4.11876	43.264	7.65654	49.6427
-6.98587	33.5059	8.30468	54.6571	11.1738	65
-7.48906	37.7623	14.7174	44.4637	11.5497	56
-20.8801	31.4156	--		12.15	65
-9.28585	30.5492	12.759	65	14.4876	55
-12.2363	28.0337	--		11.3298	65
-15.2622	37.854	7.96185	52.8249	8.46435	41.7696
-11.0687	32.0658	6.13587	40.3336	5.58116	65
-4.64401	28.6101			9.20697	59.21
-13.0198	28.2429			7.56575	65
-14.7392	34.2571			5.36217	65
-8.88763	37.2947			8.10298	65
-10.3282	32.3587			4.97336	65
-9.27746	35.1637
-2.7798	34.854
-9.70296	35.6408
-8.65041	35.0845
-9.07322	35.3065
-10.8611	34.9329
-14.0312	35.1273
-7.93511
