# Supplementary material for: Dynamics of Staphylococcus aureus Cas9 in DNA target Association and Dissociation
Source: EMBO Rep. 2020 Aug 13;21(10):e50184. doi: 10.15252/embr.202050184 (PMC7534634; doi:10.15252/embr.202050184)
Supplement: Supplementary file 7 — Source Data for Figure 4 [file EMBR-21-e50184-s005.xlsx]

## Sheet: Figure3B
forward unzipping						reverse unzipping
6bp match		10bp match		14bp match		6bp match		10bp match		14bp match
position (bp)	force (pN)	position (bp)	force (pN)	position (bp)	force (pN)	first peak		first peak		first peak		second peak
3.61569	52.2577	1.98603	65	-4.01469	65	position (bp)	force (pN)	position (bp)	force (pN)	position (bp)	force (pN)	position (bp)	force (pN)
-1.61474	37.0122	10.6577	65	5.95725	65	-7.16972	34.5815	-14.5438	37.4477	-15.6954	37.8176	--
5.62647	35.8638	6.61062	61.9828	11.4312	65	-13.4556	36.4494	-12.7311	35.395	-12.8594	36.9636	--
6.97287	51.2325	-1.7829	48.9313	6.14238	60.2269	-10.1751	35.6566	-10.809	33.1807	-15.6208	33.511	--
2.34936	63.0198	0.99213	65	10.1629	39.2697	-14.006	34.7373	-11.6833	38.7497	-17.8026	40.4055	--
4.40862	45.5064	4.10096	48.6324	8.34029	65	-17.1933	33.9477	-12.3091	32.7933	-12.676	39.5545	--
4.06756	57.2683	-0.25349	64.8394	6.9202	44.7613	-16.8862	38.347	-9.11375	35.1545	-13.6107	35.9295	--
6.81351	58.4549	13.5483	54.1789	19.3202	65	-10.6747	34.3312	-10.1	29.8373	-14.0064	36.2848	--
2.11015	54.0355	6.65633	57.0086	3.93539	60.7527	-12.0251	37.5187	-9.99198	43.6684	-5.85011	27.4946	--
6.1695	65	1.63892	58.8543	3.94775	51.1774	-14.3713	28.7872	-12.0689	37.1582	-11.6184	36.3742	--
5.33882	65	6.86106	51.4198	8.27211	65	-15.5743	35.6212	-11.6855	41.0813	-12.1602	38.2141	--
6.46983	28.5507	-0.13749	54.712	12.5254	53.7988	-11.1789	33.2309	-12.6417	38.5089	-11.8635	34.2859	--
-1.35099	65	11.3053	44.2495	12.3495	65	-12.8353	33.4085	-14.0147	42.3371	-10.7234	33.6204	--
0.74406	51.0183	16.8613	46.1134	5.03016	65	-14.2839	35.3761	-13.1521	35.5129	-11.0244	41.362	--
2.30973	51.1361	10.4855	46.3	5.19616	65	-10.7385	33.4707	-15.0528	32.8321	-14.6637	31.6042	15.7822	44.4559
11.5502	51.6313	13.1668	42.5	7.57656	47.2204	-15.8588	34.3548	-9.01399	36.2703	-6.59251	37.8962	--
3.84646	42.0175	9.78224	67.5955	1.21081	65	-9.8894	31.5837	-15.6744	36.9321	-0.39323	37.2241	6.36239	39.7732
0.0931	62.4193	9.14983	35	3.67705	65	-16.0023	34.4301	-10.0028	35.7514	-14.3984	40.0096	1.07241	35.2954
12.6599	65	13.9935	43.23	9.00626	59.7423	-9.42607	31.9556	-14.1575	35.9396	-12.6481	33.7535	--
8.71318	56.0965	7.97308	34.9864	7.44571	65	-11.8851	30.6711	-6.68744	39.9708	-5.59775	30.7358	--
5.69153	57.7	6.34976	43.3904	7.3687	65	-11.1589	33.9348	-15.4414	29.9522	-13.272	35.4294	--
		11.6598	65	12.8449	65			-11.7325	39.0223	-7.85394	37.2216	--
		8.29839	40.209	2.41263	65			-5.31464	29.3782	-11.6674	32.5395	--
		9.31776	65	7.68491	40.5179				37.8089	-14.4331	42.4901	--
		7.13431	65	6.6236	51.1147				37.5174	-10.0145	34.8968	--
		9.70498	61.2747	6.0277	54.2529				40.4897	-9.28311	34.4356	--
		6.55	55.4517	3.13562	65					-12.23	37.1857	--
		14.6658	65	2.91347	52.5542					-12.8457	33.3311	--
		8.5559	42.885	7.05577	48.0288					-3.09201	35.097	18.8847	39.8834
		12.7909	43.1057							-9.63819	37.8035	--
		15.0849	40.8859							-9.25222	37.6836	--
		3.22925	63.9515							-11.4391	36.8253	--
		6.89021	65							-8.71993	36.4369	--
		10.3044	30.1777							-5.16915	26.879	--
		10.4919	65							-9.34516	36.8267	--
		8.0627	65							-12.4325	36.3088	5.13662	49.8232
		10.3259	65							-10.649	33.8873	--
		12.6141	27.6266							-10.9024	31.8991	--
		7.9141	34.724							-11.3657	36.6946	--
		8.34722	41.2817							-10.7198	34.3464	--
		12.1431	57.7866							-12.7435	33.5995	0.25811	46.8053
										-13.8714	35.9836
										-7.91143	35.6424
										-7.97974	35.8199
										-11.0229	37.4753
										-5.01872	33.7888
